# Supplementary material for: ECG Sensor Card with Evolving RBP Algorithms for Human Verification
Source: Sensors (Basel). 2015 Aug 21;15(8):20730–51. doi: 10.3390/s150820730 (PMC4570445; doi:10.3390/s150820730)
Supplement: Supplementary file 1 [file sensors-15-20730-s001.zip]

Archive with 1,117 entries (1,019 files):
- sensors-15-20730-s001.pdf
- codes_for_sensors/
- codes_for_sensors/codes/
- codes_for_sensors/codes/advancedRBP.m
- codes_for_sensors/codes/basicRBP.m
- codes_for_sensors/codes/cycleInsert.m
- codes_for_sensors/codes/EcgDatabase/
- codes_for_sensors/codes/EcgDatabase/arrhythmia/
- codes_for_sensors/codes/EcgDatabase/arrhythmia/100.dat
- codes_for_sensors/codes/EcgDatabase/arrhythmia/101.dat
- codes_for_sensors/codes/EcgDatabase/arrhythmia/102.dat
- codes_for_sensors/codes/EcgDatabase/arrhythmia/103.dat
- codes_for_sensors/codes/EcgDatabase/arrhythmia/104.dat
- codes_for_sensors/codes/EcgDatabase/arrhythmia/105.dat
- codes_for_sensors/codes/EcgDatabase/arrhythmia/106.dat
- codes_for_sensors/codes/EcgDatabase/arrhythmia/107.dat
- codes_for_sensors/codes/EcgDatabase/arrhythmia/108.dat
- codes_for_sensors/codes/EcgDatabase/arrhythmia/109.dat
- codes_for_sensors/codes/EcgDatabase/arrhythmia/111.dat
- codes_for_sensors/codes/EcgDatabase/arrhythmia/112.dat
- codes_for_sensors/codes/EcgDatabase/arrhythmia/113.dat
- codes_for_sensors/codes/EcgDatabase/arrhythmia/114.dat
- codes_for_sensors/codes/EcgDatabase/arrhythmia/115.dat
- codes_for_sensors/codes/EcgDatabase/arrhythmia/116.dat
- codes_for_sensors/codes/EcgDatabase/arrhythmia/117.dat
- codes_for_sensors/codes/EcgDatabase/arrhythmia/118.dat
- codes_for_sensors/codes/EcgDatabase/arrhythmia/119.dat
- codes_for_sensors/codes/EcgDatabase/arrhythmia/121.dat
- codes_for_sensors/codes/EcgDatabase/arrhythmia/122.dat
- codes_for_sensors/codes/EcgDatabase/arrhythmia/123.dat
- codes_for_sensors/codes/EcgDatabase/arrhythmia/124.dat
- codes_for_sensors/codes/EcgDatabase/arrhythmia/200.dat
- codes_for_sensors/codes/EcgDatabase/arrhythmia/201.dat
- codes_for_sensors/codes/EcgDatabase/arrhythmia/203.dat
- codes_for_sensors/codes/EcgDatabase/arrhythmia/205.dat
- codes_for_sensors/codes/EcgDatabase/arrhythmia/207.dat
- codes_for_sensors/codes/EcgDatabase/arrhythmia/208.dat
- codes_for_sensors/codes/EcgDatabase/arrhythmia/209.dat
- codes_for_sensors/codes/EcgDatabase/arrhythmia/210.dat
- codes_for_sensors/codes/EcgDatabase/arrhythmia/212.dat
- codes_for_sensors/codes/EcgDatabase/arrhythmia/213.dat
- codes_for_sensors/codes/EcgDatabase/arrhythmia/214.dat
- codes_for_sensors/codes/EcgDatabase/arrhythmia/215.dat
- codes_for_sensors/codes/EcgDatabase/arrhythmia/217.dat
- codes_for_sensors/codes/EcgDatabase/arrhythmia/219.dat
- codes_for_sensors/codes/EcgDatabase/arrhythmia/220.dat
- codes_for_sensors/codes/EcgDatabase/arrhythmia/221.dat
- codes_for_sensors/codes/EcgDatabase/arrhythmia/222.dat
- codes_for_sensors/codes/EcgDatabase/arrhythmia/223.dat
- codes_for_sensors/codes/EcgDatabase/arrhythmia/228.dat
- codes_for_sensors/codes/EcgDatabase/arrhythmia/230.dat
- codes_for_sensors/codes/EcgDatabase/arrhythmia/231.dat
- codes_for_sensors/codes/EcgDatabase/arrhythmia/232.dat
- codes_for_sensors/codes/EcgDatabase/arrhythmia/233.dat
- codes_for_sensors/codes/EcgDatabase/arrhythmia/234.dat
- codes_for_sensors/codes/EcgDatabase/normal/
- codes_for_sensors/codes/EcgDatabase/normal/16265.dat
- codes_for_sensors/codes/EcgDatabase/normal/16272.dat
- codes_for_sensors/codes/EcgDatabase/normal/16273.dat
- codes_for_sensors/codes/EcgDatabase/normal/16420.dat
- codes_for_sensors/codes/EcgDatabase/normal/16483.dat
- codes_for_sensors/codes/EcgDatabase/normal/16539.dat
- codes_for_sensors/codes/EcgDatabase/normal/16773.dat
- codes_for_sensors/codes/EcgDatabase/normal/16786.dat
- codes_for_sensors/codes/EcgDatabase/normal/16795.dat
- codes_for_sensors/codes/EcgDatabase/normal/17052.dat
- codes_for_sensors/codes/EcgDatabase/normal/17453.dat
- codes_for_sensors/codes/EcgDatabase/normal/18177.dat
- codes_for_sensors/codes/EcgDatabase/normal/18184.dat
- codes_for_sensors/codes/EcgDatabase/normal/19088.dat
- codes_for_sensors/codes/EcgDatabase/normal/19090.dat
- codes_for_sensors/codes/EcgDatabase/normal/19093.dat
- codes_for_sensors/codes/EcgDatabase/normal/19140.dat
- codes_for_sensors/codes/EcgDatabase/normal/19830.dat
- codes_for_sensors/codes/EcgDatabase/physionet_project/
- codes_for_sensors/codes/EcgDatabase/physionet_project/ANNOTATORS.txt
- codes_for_sensors/codes/EcgDatabase/physionet_project/person_01/
- codes_for_sensors/codes/EcgDatabase/physionet_project/person_01/rec_01.atr
- codes_for_sensors/codes/EcgDatabase/physionet_project/person_01/rec_01.dat
- codes_for_sensors/codes/EcgDatabase/physionet_project/person_01/rec_01.hea
- codes_for_sensors/codes/EcgDatabase/physionet_project/person_01/rec_02.atr
- codes_for_sensors/codes/EcgDatabase/physionet_project/person_01/rec_02.dat
- codes_for_sensors/codes/EcgDatabase/physionet_project/person_01/rec_02.hea
- codes_for_sensors/codes/EcgDatabase/physionet_project/person_01/rec_03.atr
- codes_for_sensors/codes/EcgDatabase/physionet_project/person_01/rec_03.dat
- codes_for_sensors/codes/EcgDatabase/physionet_project/person_01/rec_03.hea
- codes_for_sensors/codes/EcgDatabase/physionet_project/person_01/rec_04.atr
- codes_for_sensors/codes/EcgDatabase/physionet_project/person_01/rec_04.dat
- codes_for_sensors/codes/EcgDatabase/physionet_project/person_01/rec_04.hea
- codes_for_sensors/codes/EcgDatabase/physionet_project/person_01/rec_05.atr
- codes_for_sensors/codes/EcgDatabase/physionet_project/person_01/rec_05.dat
- codes_for_sensors/codes/EcgDatabase/physionet_project/person_01/rec_05.hea
- codes_for_sensors/codes/EcgDatabase/physionet_project/person_01/rec_06.atr
- codes_for_sensors/codes/EcgDatabase/physionet_project/person_01/rec_06.dat
- codes_for_sensors/codes/EcgDatabase/physionet_project/person_01/rec_06.hea
- codes_for_sensors/codes/EcgDatabase/physionet_project/person_01/rec_07.atr
- codes_for_sensors/codes/EcgDatabase/physionet_project/person_01/rec_07.dat
- codes_for_sensors/codes/EcgDatabase/physionet_project/person_01/rec_07.hea
- codes_for_sensors/codes/EcgDatabase/physionet_project/person_01/rec_08.atr
- codes_for_sensors/codes/EcgDatabase/physionet_project/person_01/rec_08.dat
- codes_for_sensors/codes/EcgDatabase/physionet_project/person_01/rec_08.hea
- codes_for_sensors/codes/EcgDatabase/physionet_project/person_01/rec_09.atr
- codes_for_sensors/codes/EcgDatabase/physionet_project/person_01/rec_09.dat
- codes_for_sensors/codes/EcgDatabase/physionet_project/person_01/rec_09.hea
- codes_for_sensors/codes/EcgDatabase/physionet_project/person_01/rec_10.atr
- codes_for_sensors/codes/EcgDatabase/physionet_project/person_01/rec_10.dat
- codes_for_sensors/codes/EcgDatabase/physionet_project/person_01/rec_10.hea
- codes_for_sensors/codes/EcgDatabase/physionet_project/person_01/rec_11.atr
- codes_for_sensors/codes/EcgDatabase/physionet_project/person_01/rec_11.dat
- codes_for_sensors/codes/EcgDatabase/physionet_project/person_01/rec_11.hea
- codes_for_sensors/codes/EcgDatabase/physionet_project/person_01/rec_12.atr
- codes_for_sensors/codes/EcgDatabase/physionet_project/person_01/rec_12.dat
- codes_for_sensors/codes/EcgDatabase/physionet_project/person_01/rec_12.hea
- codes_for_sensors/codes/EcgDatabase/physionet_project/person_01/rec_13.atr
- codes_for_sensors/codes/EcgDatabase/physionet_project/person_01/rec_13.dat
- codes_for_sensors/codes/EcgDatabase/physionet_project/person_01/rec_13.hea
- codes_for_sensors/codes/EcgDatabase/physionet_project/person_01/rec_14.atr
- codes_for_sensors/codes/EcgDatabase/physionet_project/person_01/rec_14.dat
- codes_for_sensors/codes/EcgDatabase/physionet_project/person_01/rec_14.hea
- codes_for_sensors/codes/EcgDatabase/physionet_project/person_01/rec_15.atr
- codes_for_sensors/codes/EcgDatabase/physionet_project/person_01/rec_15.dat
- codes_for_sensors/codes/EcgDatabase/physionet_project/person_01/rec_15.hea
- codes_for_sensors/codes/EcgDatabase/physionet_project/person_01/rec_16.atr
- codes_for_sensors/codes/EcgDatabase/physionet_project/person_01/rec_16.dat
- codes_for_sensors/codes/EcgDatabase/physionet_project/person_01/rec_16.hea
- codes_for_sensors/codes/EcgDatabase/physionet_project/person_01/rec_17.atr
- codes_for_sensors/codes/EcgDatabase/physionet_project/person_01/rec_17.dat
- codes_for_sensors/codes/EcgDatabase/physionet_project/person_01/rec_17.hea
- codes_for_sensors/codes/EcgDatabase/physionet_project/person_01/rec_18.atr
- codes_for_sensors/codes/EcgDatabase/physionet_project/person_01/rec_18.dat
- codes_for_sensors/codes/EcgDatabase/physionet_project/person_01/rec_18.hea
- codes_for_sensors/codes/EcgDatabase/physionet_project/person_01/rec_19.atr
- codes_for_sensors/codes/EcgDatabase/physionet_project/person_01/rec_19.dat
- codes_for_sensors/codes/EcgDatabase/physionet_project/person_01/rec_19.hea
- codes_for_sensors/codes/EcgDatabase/physionet_project/person_01/rec_20.atr
- codes_for_sensors/codes/EcgDatabase/physionet_project/person_01/rec_20.dat
- codes_for_sensors/codes/EcgDatabase/physionet_project/person_01/rec_20.hea
- codes_for_sensors/codes/EcgDatabase/physionet_project/person_02/
- codes_for_sensors/codes/EcgDatabase/physionet_project/person_02/rec_01.atr
- codes_for_sensors/codes/EcgDatabase/physionet_project/person_02/rec_01.dat
- codes_for_sensors/codes/EcgDatabase/physionet_project/person_02/rec_01.hea
- codes_for_sensors/codes/EcgDatabase/physionet_project/person_02/rec_02.atr
- codes_for_sensors/codes/EcgDatabase/physionet_project/person_02/rec_02.dat
- codes_for_sensors/codes/EcgDatabase/physionet_project/person_02/rec_02.hea
- codes_for_sensors/codes/EcgDatabase/physionet_project/person_02/rec_03.atr
- codes_for_sensors/codes/EcgDatabase/physionet_project/person_02/rec_03.dat
- codes_for_sensors/codes/EcgDatabase/physionet_project/person_02/rec_03.hea
- codes_for_sensors/codes/EcgDatabase/physionet_project/person_02/rec_04.atr
- codes_for_sensors/codes/EcgDatabase/physionet_project/person_02/rec_04.dat
- codes_for_sensors/codes/EcgDatabase/physionet_project/person_02/rec_04.hea
- codes_for_sensors/codes/EcgDatabase/physionet_project/person_02/rec_05.atr
- codes_for_sensors/codes/EcgDatabase/physionet_project/person_02/rec_05.dat
- codes_for_sensors/codes/EcgDatabase/physionet_project/person_02/rec_05.hea
- codes_for_sensors/codes/EcgDatabase/physionet_project/person_02/rec_06.atr
- codes_for_sensors/codes/EcgDatabase/physionet_project/person_02/rec_06.dat
- codes_for_sensors/codes/EcgDatabase/physionet_project/person_02/rec_06.hea
- codes_for_sensors/codes/EcgDatabase/physionet_project/person_02/rec_07.atr
- codes_for_sensors/codes/EcgDatabase/physionet_project/person_02/rec_07.dat
- codes_for_sensors/codes/EcgDatabase/physionet_project/person_02/rec_07.hea
- codes_for_sensors/codes/EcgDatabase/physionet_project/person_02/rec_08.atr
- codes_for_sensors/codes/EcgDatabase/physionet_project/person_02/rec_08.dat
- codes_for_sensors/codes/EcgDatabase/physionet_project/person_02/rec_08.hea
- codes_for_sensors/codes/EcgDatabase/physionet_project/person_02/rec_09.atr
- codes_for_sensors/codes/EcgDatabase/physionet_project/person_02/rec_09.dat
- codes_for_sensors/codes/EcgDatabase/physionet_project/person_02/rec_09.hea
- codes_for_sensors/codes/EcgDatabase/physionet_project/person_02/rec_10.atr
- codes_for_sensors/codes/EcgDatabase/physionet_project/person_02/rec_10.dat
- codes_for_sensors/codes/EcgDatabase/physionet_project/person_02/rec_10.hea
- codes_for_sensors/codes/EcgDatabase/physionet_project/person_02/rec_11.atr
- codes_for_sensors/codes/EcgDatabase/physionet_project/person_02/rec_11.dat
- codes_for_sensors/codes/EcgDatabase/physionet_project/person_02/rec_11.hea
- codes_for_sensors/codes/EcgDatabase/physionet_project/person_02/rec_12.atr
- codes_for_sensors/codes/EcgDatabase/physionet_project/person_02/rec_12.dat
- codes_for_sensors/codes/EcgDatabase/physionet_project/person_02/rec_12.hea
- codes_for_sensors/codes/EcgDatabase/physionet_project/person_02/rec_13.atr
- codes_for_sensors/codes/EcgDatabase/physionet_project/person_02/rec_13.dat
- codes_for_sensors/codes/EcgDatabase/physionet_project/person_02/rec_13.hea
- codes_for_sensors/codes/EcgDatabase/physionet_project/person_02/rec_14.atr
- codes_for_sensors/codes/EcgDatabase/physionet_project/person_02/rec_14.dat
- codes_for_sensors/codes/EcgDatabase/physionet_project/person_02/rec_14.hea
- codes_for_sensors/codes/EcgDatabase/physionet_project/person_02/rec_15.atr
- codes_for_sensors/codes/EcgDatabase/physionet_project/person_02/rec_15.dat
- codes_for_sensors/codes/EcgDatabase/physionet_project/person_02/rec_15.hea
- codes_for_sensors/codes/EcgDatabase/physionet_project/person_02/rec_16.atr
- codes_for_sensors/codes/EcgDatabase/physionet_project/person_02/rec_16.dat
- codes_for_sensors/codes/EcgDatabase/physionet_project/person_02/rec_16.hea
- codes_for_sensors/codes/EcgDatabase/physionet_project/person_02/rec_17.atr
- codes_for_sensors/codes/EcgDatabase/physionet_project/person_02/rec_17.dat
- codes_for_sensors/codes/EcgDatabase/physionet_project/person_02/rec_17.hea
- codes_for_sensors/codes/EcgDatabase/physionet_project/person_02/rec_18.atr
- codes_for_sensors/codes/EcgDatabase/physionet_project/person_02/rec_18.dat
- codes_for_sensors/codes/EcgDatabase/physionet_project/person_02/rec_18.hea
- codes_for_sensors/codes/EcgDatabase/physionet_project/person_02/rec_19.atr
- codes_for_sensors/codes/EcgDatabase/physionet_project/person_02/rec_19.dat
- codes_for_sensors/codes/EcgDatabase/physionet_project/person_02/rec_19.hea
- codes_for_sensors/codes/EcgDatabase/physionet_project/person_02/rec_20.atr
- codes_for_sensors/codes/EcgDatabase/physionet_project/person_02/rec_20.dat
- codes_for_sensors/codes/EcgDatabase/physionet_project/person_02/rec_20.hea
- codes_for_sensors/codes/EcgDatabase/physionet_project/person_02/rec_21.atr
- codes_for_sensors/codes/EcgDatabase/physionet_project/person_02/rec_21.dat
- codes_for_sensors/codes/EcgDatabase/physionet_project/person_02/rec_21.hea
- codes_for_sensors/codes/EcgDatabase/physionet_project/person_02/rec_22.atr
- codes_for_sensors/codes/EcgDatabase/physionet_project/person_02/rec_22.dat
- codes_for_sensors/codes/EcgDatabase/physionet_project/person_02/rec_22.hea
- codes_for_sensors/codes/EcgDatabase/physionet_project/person_03/
- codes_for_sensors/codes/EcgDatabase/physionet_project/person_03/rec_01.atr
- codes_for_sensors/codes/EcgDatabase/physionet_project/person_03/rec_01.dat
- codes_for_sensors/codes/EcgDatabase/physionet_project/person_03/rec_01.hea
- codes_for_sensors/codes/EcgDatabase/physionet_project/person_03/rec_02.atr
- codes_for_sensors/codes/EcgDatabase/physionet_project/person_03/rec_02.dat
- codes_for_sensors/codes/EcgDatabase/physionet_project/person_03/rec_02.hea
- codes_for_sensors/codes/EcgDatabase/physionet_project/person_03/rec_03.atr
- codes_for_sensors/codes/EcgDatabase/physionet_project/person_03/rec_03.dat
- codes_for_sensors/codes/EcgDatabase/physionet_project/person_03/rec_03.hea
- codes_for_sensors/codes/EcgDatabase/physionet_project/person_03/rec_04.atr
- codes_for_sensors/codes/EcgDatabase/physionet_project/person_03/rec_04.dat
- codes_for_sensors/codes/EcgDatabase/physionet_project/person_03/rec_04.hea
- codes_for_sensors/codes/EcgDatabase/physionet_project/person_03/rec_05.atr
- codes_for_sensors/codes/EcgDatabase/physionet_project/person_03/rec_05.dat
- codes_for_sensors/codes/EcgDatabase/physionet_project/person_03/rec_05.hea
- codes_for_sensors/codes/EcgDatabase/physionet_project/person_04/
- codes_for_sensors/codes/EcgDatabase/physionet_project/person_04/rec_01.atr
- codes_for_sensors/codes/EcgDatabase/physionet_project/person_04/rec_01.dat
- codes_for_sensors/codes/EcgDatabase/physionet_project/person_04/rec_01.hea
- codes_for_sensors/codes/EcgDatabase/physionet_project/person_04/rec_02.atr
- codes_for_sensors/codes/EcgDatabase/physionet_project/person_04/rec_02.dat
- codes_for_sensors/codes/EcgDatabase/physionet_project/person_04/rec_02.hea
- codes_for_sensors/codes/EcgDatabase/physionet_project/person_05/
- codes_for_sensors/codes/EcgDatabase/physionet_project/person_05/rec_01.atr
- codes_for_sensors/codes/EcgDatabase/physionet_project/person_05/rec_01.dat
- codes_for_sensors/codes/EcgDatabase/physionet_project/person_05/rec_01.hea
- codes_for_sensors/codes/EcgDatabase/physionet_project/person_05/rec_02.atr
- codes_for_sensors/codes/EcgDatabase/physionet_project/person_05/rec_02.dat
- codes_for_sensors/codes/EcgDatabase/physionet_project/person_05/rec_02.hea
- codes_for_sensors/codes/EcgDatabase/physionet_project/person_06/
- codes_for_sensors/codes/EcgDatabase/physionet_project/person_06/rec_01.atr
- codes_for_sensors/codes/EcgDatabase/physionet_project/person_06/rec_01.dat
- codes_for_sensors/codes/EcgDatabase/physionet_project/person_06/rec_01.hea
- codes_for_sensors/codes/EcgDatabase/physionet_project/person_06/rec_02.atr
- codes_for_sensors/codes/EcgDatabase/physionet_project/person_06/rec_02.dat
- codes_for_sensors/codes/EcgDatabase/physionet_project/person_06/rec_02.hea
- codes_for_sensors/codes/EcgDatabase/physionet_project/person_07/
- codes_for_sensors/codes/EcgDatabase/physionet_project/person_07/rec_01.atr
- codes_for_sensors/codes/EcgDatabase/physionet_project/person_07/rec_01.dat
- codes_for_sensors/codes/EcgDatabase/physionet_project/person_07/rec_01.hea
- codes_for_sensors/codes/EcgDatabase/physionet_project/person_07/rec_02.atr
- codes_for_sensors/codes/EcgDatabase/physionet_project/person_07/rec_02.dat
- codes_for_sensors/codes/EcgDatabase/physionet_project/person_07/rec_02.hea
- codes_for_sensors/codes/EcgDatabase/physionet_project/person_08/
- codes_for_sensors/codes/EcgDatabase/physionet_project/person_08/rec_01.atr
- codes_for_sensors/codes/EcgDatabase/physionet_project/person_08/rec_01.dat
- codes_for_sensors/codes/EcgDatabase/physionet_project/person_08/rec_01.hea
- codes_for_sensors/codes/EcgDatabase/physionet_project/person_08/rec_02.atr
- codes_for_sensors/codes/EcgDatabase/physionet_project/person_08/rec_02.dat
- codes_for_sensors/codes/EcgDatabase/physionet_project/person_08/rec_02.hea
- codes_for_sensors/codes/EcgDatabase/physionet_project/person_09/
- codes_for_sensors/codes/EcgDatabase/physionet_project/person_09/rec_01.atr
- codes_for_sensors/codes/EcgDatabase/physionet_project/person_09/rec_01.dat
- codes_for_sensors/codes/EcgDatabase/physionet_project/person_09/rec_01.hea
- codes_for_sensors/codes/EcgDatabase/physionet_project/person_09/rec_02.atr
- codes_for_sensors/codes/EcgDatabase/physionet_project/person_09/rec_02.dat
- codes_for_sensors/codes/EcgDatabase/physionet_project/person_09/rec_02.hea
- codes_for_sensors/codes/EcgDatabase/physionet_project/person_09/rec_03.atr
- codes_for_sensors/codes/EcgDatabase/physionet_project/person_09/rec_03.dat
- codes_for_sensors/codes/EcgDatabase/physionet_project/person_09/rec_03.hea
- codes_for_sensors/codes/EcgDatabase/physionet_project/person_09/rec_04.atr
- codes_for_sensors/codes/EcgDatabase/physionet_project/person_09/rec_04.dat
- codes_for_sensors/codes/EcgDatabase/physionet_project/person_09/rec_04.hea
- codes_for_sensors/codes/EcgDatabase/physionet_project/person_09/rec_05.atr
- codes_for_sensors/codes/EcgDatabase/physionet_project/person_09/rec_05.dat
- codes_for_sensors/codes/EcgDatabase/physionet_project/person_09/rec_05.hea
- codes_for_sensors/codes/EcgDatabase/physionet_project/person_09/rec_06.atr
- codes_for_sensors/codes/EcgDatabase/physionet_project/person_09/rec_06.dat
- codes_for_sensors/codes/EcgDatabase/physionet_project/person_09/rec_06.hea
- codes_for_sensors/codes/EcgDatabase/physionet_project/person_09/rec_07.atr
- codes_for_sensors/codes/EcgDatabase/physionet_project/person_09/rec_07.dat
- codes_for_sensors/codes/EcgDatabase/physionet_project/person_09/rec_07.hea
- codes_for_sensors/codes/EcgDatabase/physionet_project/person_10/
- codes_for_sensors/codes/EcgDatabase/physionet_project/person_10/rec_01.atr
- codes_for_sensors/codes/EcgDatabase/physionet_project/person_10/rec_01.dat
- codes_for_sensors/codes/EcgDatabase/physionet_project/person_10/rec_01.hea
- codes_for_sensors/codes/EcgDatabase/physionet_project/person_10/rec_02.atr
- codes_for_sensors/codes/EcgDatabase/physionet_project/person_10/rec_02.dat
- codes_for_sensors/codes/EcgDatabase/physionet_project/person_10/rec_02.hea
- codes_for_sensors/codes/EcgDatabase/physionet_project/person_10/rec_03.atr
- codes_for_sensors/codes/EcgDatabase/physionet_project/person_10/rec_03.dat
- codes_for_sensors/codes/EcgDatabase/physionet_project/person_10/rec_03.hea
- codes_for_sensors/codes/EcgDatabase/physionet_project/person_10/rec_04.atr
- codes_for_sensors/codes/EcgDatabase/physionet_project/person_10/rec_04.dat
- codes_for_sensors/codes/EcgDatabase/physionet_project/person_10/rec_04.hea
- codes_for_sensors/codes/EcgDatabase/physionet_project/person_10/rec_05.atr
- codes_for_sensors/codes/EcgDatabase/physionet_project/person_10/rec_05.dat
- codes_for_sensors/codes/EcgDatabase/physionet_project/person_10/rec_05.hea
- codes_for_sensors/codes/EcgDatabase/physionet_project/person_11/
- codes_for_sensors/codes/EcgDatabase/physionet_project/person_11/rec_01.atr
- codes_for_sensors/codes/EcgDatabase/physionet_project/person_11/rec_01.dat
- codes_for_sensors/codes/EcgDatabase/physionet_project/person_11/rec_01.hea
- codes_for_sensors/codes/EcgDatabase/physionet_project/person_11/rec_02.atr
- codes_for_sensors/codes/EcgDatabase/physionet_project/person_11/rec_02.dat
- codes_for_sensors/codes/EcgDatabase/physionet_project/person_11/rec_02.hea
[truncated: 817 more entries]
