# Supplementary material for: ECG Sensor Card with Evolving RBP Algorithms for Human Verification
Source: Sensors (Basel). 2015 Aug 21;15(8):20730–51. doi: 10.3390/s150820730 (PMC4570445; doi:10.3390/s150820730)
Supplement: Supplementary file 1 [file sensors-15-20730-s001.zip › codes_for_sensors/codes/basicRBP.m]

% File name: basicRBP.m
% Function: basic RBP algorithm implementation
% Author: Zeng Fufu  2012-10-18
clear all
close all
%---------------------------set parameters--------------------------------%
% set the path for the two ECG databases(arrhythmia & normal)
path = '.\EcgDatabase\normal';
%path = '.\EcgDatabase\arrhythmia';

% set the right sample rate for each ECG database
if isempty( strfind( path, 'rrhythmia' )) == 0
    SAMPLE_RATE = 360;  % Arrhythmia with 360Hz
end
if isempty( strfind( path, 'ormal' )) == 0
    SAMPLE_RATE = 128;  % Normal with 128Hz 
end

% some other parameters
M = 8;          % m-bit-word
TEAM_COUNT = 8; % team number
CYCLE = 10;     % CYCLE ECG cycles in one team
rankLen = 2^M;  % 1 ~ 2^M

% Obtain the file name list of the '.dat' files in the 'path'
fileList = getDatPath( path ); 
listLen = length( fileList );   % the number of the '.dat' files

%------------------------comparing algorithm------------------------------%
% crossing compare, using basic RBP algorithm
for fileNumber0 = 1 : listLen   % refered person
    clearvars -except path M TEAM_COUNT SAMPLE_RATE meanDm CYCLE...
        rankLen path listLen fileList fileNumber0
    % indicate the position of the program
    disp( ['fileNumber0 = ', num2str(fileNumber0) ] ); 
    
    fileName = char( fileList( fileNumber0 ) );
    fid = fopen( fileName, 'r' );
    % Shift position for ignore the useless ECG datas in the Normal Database
    if isempty( strfind( path, 'ormal' )) ==0 && fileNumber0 >= 14
        fseek( fid, 4*3*10*SAMPLE_RATE, -1 );
    end
    A = fread( fid, [3, (TEAM_COUNT+1)*CYCLE*SAMPLE_RATE], 'uint8' )';
    fclose( fid );
    
    % obtain the raw datas serials from A
    M1H = bitand( A(:,2), 15 ); % obtain the lowest 4-bits
    % sign-bit get the highest 4-bits, then shift right by 9-bits
    PRL = bitshift( bitand( A(:,2),8), 9 ); 
    rawData0 = bitshift( M1H, 8 ) + A(:, 1) - PRL;
    
    for fileNumber1 = 1 : listLen   % compared person
        % Clear the useless variables for easily to deal with datas
        clearvars -except path M TEAM_COUNT SAMPLE_RATE meanDm CYCLE...
            rankLen path listLen fileList rawData0 fileNumber0 fileNumber1
        Dm = 0;
        fileName = char( fileList( fileNumber1 ) );
        fid = fopen( fileName, 'r' );
        
        % Shift position for ignore the useless ECG datas in the Normal Database
        if isempty( strfind( path, 'ormal' )) ==0 && fileNumber1 >= 14
            fseek( fid, 4*3*10*SAMPLE_RATE, -1 );
        end
        A = fread( fid, [3, (TEAM_COUNT+1)*CYCLE*SAMPLE_RATE], 'uint8' )';
        fclose( fid );
        % from A to obtain the raw datas serials 
        M1H = bitand( A(:,2), 15 ); % obtain the lowest 4-bits
        % sign-bit get the highest 4-bits, then shift right by 9-bits
        PRL = bitshift( bitand( A(:,2),8), 9 ); 
        rawData1 = bitshift( M1H, 8 ) + A(:, 1) - PRL;
        
        % refered team of the refered person
        for team0 = 1 : TEAM_COUNT    
            clearvars -except path M TEAM_COUNT SAMPLE_RATE meanDm CYCLE...
                rankLen path listLen fileList Dm64 rawData0 rawData1...
                fileNumber0 fileNumber1 team0 Dm
            % cut 10 cycles raw ECG datas 
            beginIndex = ((team0 - 1)*SAMPLE_RATE*CYCLE)+1;
            finishIndex = team0 * SAMPLE_RATE * CYCLE;
            ecgData = rawData0( beginIndex : finishIndex );

            %------------------------ RBP algorithm ---------------------%
            % Statistic the number of the m-bit words
            rank_sta1 = zeros( 1, rankLen );
            mBitModel = uint8(0);
            rankNumber = 0;
            for i = 1 : length( ecgData )-1
                mBitModel = bitshift( mBitModel, 1 );
                if ecgData(i+1) > ecgData(i)
                    mBitModel = mBitModel + 1;
                end
                if i >= M 
                    if mBitModel == 255 
                        rank_sta1( 1, 256 ) = rank_sta1( 1, 256 ) + 1;
                    else
                        rank_sta1( 1, mBitModel+1 ) = rank_sta1( 1, mBitModel+1 ) + 1;
                    end
                    rankNumber = rankNumber + 1; 
                end
            end
            % sort the rank_sta1
            for j = 1 : length( rank_sta1 )
                pos = 1;
                for k = 1 : length( rank_sta1 )
                    if k < j
                        if rank_sta1(j) <=rank_sta1(k)
                            pos = pos + 1;
                        end
                    elseif k > j
                        if rank_sta1(j) < rank_sta1(k)
                            pos = pos + 1;
                        end
                    end
                end
                R1(j) = pos;
            end
            P1 = rank_sta1 ./ rankNumber;
        
            % compared team of the compared person
            for team1 = 1: TEAM_COUNT     
                clearvars -except path M TEAM_COUNT SAMPLE_RATE meanDm...
                    CYCLE rankLen path listLen fileList Dm64 rawData0...
                    rawData1 P1 R1 fileNumber0 fileNumber1 team0...
                    team1 Dm
                % cut 10 second raw ECG datas 
                beginIndex = ((team1 - 1)*SAMPLE_RATE*CYCLE)+1;
                finishIndex = team1 * SAMPLE_RATE * CYCLE;
                ecgData = rawData1( beginIndex : finishIndex );
                
                %--------------------- RBP algorithm ---------------------%
                % Statistic the number of the m-bit words
                rank_sta2 = zeros( 1, rankLen );
                mBitModel = uint8(0);
                rankNumber = 0;
                for i = 1 : length( ecgData )-1
                    mBitModel = bitshift( mBitModel, 1 );
                    if ecgData(i+1) > ecgData(i)
                        mBitModel = mBitModel + 1;
                    end
                    if i >= M 
                        if mBitModel == 255 
                            rank_sta2( 1, 256 ) = rank_sta2( 1, 256 ) + 1;
                        else
                            rank_sta2( 1, mBitModel+1 ) = rank_sta2( 1, mBitModel+1 ) + 1;
                        end
                        rankNumber = rankNumber + 1;
                    end
                end
                % sort the rank_sta2
                for j = 1 : length( rank_sta2 )
                    pos = 1;
                    for k = 1 : length( rank_sta2 )
                        if k < j
                            if rank_sta2(j) <= rank_sta2(k)
                                pos = pos + 1;
                            end
                        elseif k > j
                            if rank_sta2(j) < rank_sta2(k)
                                pos = pos + 1;
                            end
                        end
                    end
                    R2(j) = pos;
                end
                P2 = rank_sta2 ./ rankNumber;

                % calculate the Dm( S1, S2 )=numerator / denominator
                numerator = 0;
                denominator = 0;
                for j = 1 : rankLen
                    numerator = numerator + ( abs( R1(j) - R2(j) ) * P1(j)*P2(j) );
                    denominator = denominator + P1(j)*P2(j);
                end
                tmp = numerator / ( rankLen * denominator );
                Dm64( team0, team1 ) = tmp;
                Dm = Dm + tmp;
            end
        end
        meanDm( fileNumber0, fileNumber1 ) = Dm / (TEAM_COUNT*TEAM_COUNT);
    end
end

        
%----------------------Analysis and Output parameters---------------------%
% the description of the code function
PROGRAM_DESC = 'basic Reduced Binary Pattern algorithm'; 
INPUT_DATABASE = path;  % the path of the ECG database
% ( OUTPUT )The name of the result data file
OUTPUT_FILE_PATH = '';               % the disk of the path
OUTPUT_FILE_NAME = 'basicRBP.xlsx';     % the name of the output data file
if isempty( strfind( path, 'rrhythmia' )) == 0
    OUTPUT_FILE_NAME = 'basicRBP-arrhythmia.xlsx';
end
if isempty( strfind( path, 'ormal' )) == 0
    OUTPUT_FILE_NAME = 'basicRBP-normal.xlsx';
end
OUTPUT_FILE_COMPLETE_PATH = fullfile( OUTPUT_FILE_PATH, OUTPUT_FILE_NAME );

% Analysis and statistics the meanDm
datFiles = fileList;
STATISTIC_VALUE = meanDm;
listLen = length( meanDm );
for i = 1 : listLen
    standardValue = STATISTIC_VALUE( i, i );
    lowNum = 0;
    for j = 1 : listLen
        if STATISTIC_VALUE( i, j ) < standardValue
            lowNum = lowNum + 1;
        end
    end
    statistic(i) = lowNum;
end
statistic( listLen + 1 ) = sum( statistic );    % error sum
statistic( listLen + 2 ) = 1 - (statistic( listLen + 1 )/(listLen*(listLen-1)));
statistic = statistic';

% Obtain the list number
listNumber = [1 : listLen]';

% Obtain the file name list
for nameNum = 1 : length( datFiles )
    tmpName = char( datFiles( nameNum ) );
    biasPos = strfind( tmpName, '\' );
    fileName{ nameNum } = tmpName( biasPos(end)+1 : end );
end
fileName = fileName';

% Not only the calculate result data, but also the necessary information 
% with the result data. 
% Like parameters, filename, path, time, date and discriptions

% (Part 1)The name and path of this code and discribe the function
[ PROGRAM_PATH, PROGRAM_NAME, PROGRAM_EXT ] = fileparts( mfilename( 'fullpath' ) );
PROGRAM_EXT = '.m';
PROGRAM_COMPLETE_NAME = strcat( PROGRAM_NAME, PROGRAM_EXT );

% (Part 2)Date and time of creation
PROGRAM_DATE_TIME = datestr( now );

% (Part 3)Parameters used in the program which you need to know
if exist( 'CYCLE', 'var' ) == 0
    PARAMETER_CYCLE = ' # Not defined';
else
    PARAMETER_CYCLE = num2str( CYCLE );     % CYCLE
end
if exist( 'TEAM_COUNT', 'var' ) == 0
    PARAMETER_TEAM = ' # Not defined';
else
    PARAMETER_TEAM = num2str( TEAM_COUNT ); % TEAM_COUNT
end
if exist( 'M', 'var' ) == 0
    PARAMETER_M = ' # Not defined';
else
    PARAMETER_M = num2str( M );             % M
end
if exist( 'INTERVAL', 'var' ) == 0
    PARAMETER_INTERVAL = ' # Not defined';
else
    PARAMETER_INTERVAL = num2str( INTERVAL );   % INTERVAL
end
if exist( 'SAMPLE_RATE', 'var' ) == 0
    PARAMETER_SAMPLE_RATE = ' # Not defined';
else
    PARAMETER_SAMPLE_RATE = num2str( SAMPLE_RATE );     % SAMPLE_RATE
end
if exist( 'HEIGHT', 'var' ) == 0
    PARAMETER_HEIGHT = ' # Not defined';
else
    PARAMETER_HEIGHT = num2str( HEIGHT );   % HEIGHT
end
PARAMETERS = strcat( 'CYCLE = ',  PARAMETER_CYCLE, '; ', 'TEAM = ', PARAMETER_TEAM, '; ',...
    'M-bit = ', PARAMETER_M, '; ', 'INTERVAL = ', PARAMETER_INTERVAL, '; ',...
    'HEIGHT = ', PARAMETER_HEIGHT, '; ', 'SAMPLE_RATE = ', PARAMETER_SAMPLE_RATE, '; ' );

% xlswrite the  statistic datas into the excel data file
sheet_first = 1;    % data sheet of the excel
sheet_second = 2;
% line 1: description of this program
xlswrite( OUTPUT_FILE_COMPLETE_PATH, { strcat( 'Description :', ...
    PROGRAM_DESC ) }, sheet_first, 'A1' ); 
% line 2: name of this program code file
xlswrite( OUTPUT_FILE_COMPLETE_PATH, { strcat( 'Program name :', ...
    PROGRAM_COMPLETE_NAME ) }, sheet_first, 'A2' ); 
% line 3: path of this program code file
xlswrite( OUTPUT_FILE_COMPLETE_PATH, { strcat( 'Program path :', ...
    PROGRAM_PATH ) }, sheet_first, 'A3' ); 
% line 4: date and time
xlswrite( OUTPUT_FILE_COMPLETE_PATH, { strcat( 'Date and time :', ...
    PROGRAM_DATE_TIME ) }, sheet_first, 'A4' ); 
% line 5: parameters 
xlswrite( OUTPUT_FILE_COMPLETE_PATH, { strcat( 'Parameters :', ...
    PARAMETERS ) }, sheet_first, 'A5' ); 
% line 6: ECG database
xlswrite( OUTPUT_FILE_COMPLETE_PATH, { strcat( 'Database :', ...
    INPUT_DATABASE ) }, sheet_first, 'A6' ); 
% line 7: complete path of the output data file
xlswrite( OUTPUT_FILE_COMPLETE_PATH, { strcat( 'Data path :', ...
    OUTPUT_FILE_COMPLETE_PATH ) }, sheet_first, 'A7' ); 
% line 8: the list number 
xlswrite( OUTPUT_FILE_COMPLETE_PATH, listNumber, sheet_first, 'A8' ); 
% line 8: the file name list
xlswrite( OUTPUT_FILE_COMPLETE_PATH, fileName, sheet_first, 'B8' ); 
% line 8: the statistic result 
xlswrite( OUTPUT_FILE_COMPLETE_PATH, statistic, sheet_first, 'C8' ); 
% line 1( another sheet ): the total result
xlswrite( OUTPUT_FILE_COMPLETE_PATH, listNumber, sheet_second, 'A3' ); 
% line 1( another sheet ): the total result
xlswrite( OUTPUT_FILE_COMPLETE_PATH, fileName, sheet_second, 'B3' ); 
% line 1( another sheet ): the total result
xlswrite( OUTPUT_FILE_COMPLETE_PATH, listNumber', sheet_second, 'C1' ); 
% line 1( another sheet ): the total result
xlswrite( OUTPUT_FILE_COMPLETE_PATH, fileName', sheet_second, 'C2' ); 
% line 1( another sheet ): the total result
xlswrite( OUTPUT_FILE_COMPLETE_PATH, STATISTIC_VALUE, sheet_second, 'C3' ); 
