# Supplementary material for: ECG Sensor Card with Evolving RBP Algorithms for Human Verification
Source: Sensors (Basel). 2015 Aug 21;15(8):20730–51. doi: 10.3390/s150820730 (PMC4570445; doi:10.3390/s150820730)
Supplement: Supplementary file 1 [file sensors-15-20730-s001.zip › codes_for_sensors/codes/cycleInsert.m]

% FunctionName: cycleInsert
% Parameter: 
%   arrayIn -> the array you want to insert value
%   toLen -> the length that you want to make the length(arrayIn) to
% Function: this function is to change the length of arrayIn to the length
% we want, the insert value is the mean of the two neightors. It use many
% cycles to make it.
% Returen: arrayIn with the length equal to toLen
% Error: when length( arrayIn ) == 1, we report the error and return a
% toLen same values array
% Author: Zeng FuFu 2012/2/10
function arrayIn = cycleInsert( arrayIn, toLen )
    % the length of arrayIn is 1, return the same value
    if length( arrayIn ) <= 1 
        %fprintf( 1, 'Error: The length of inputed array is samller than 1.\n' );
        for insertNum = 1 : toLen - 1 
            arrayIn = [ arrayIn, arrayIn( 1 ) ];
        end
    else
        while length( arrayIn ) < toLen
            arrayLen = length( arrayIn );
            insert_step = 1;    % The shift length for the next inserting
            insert_pos = 1;     % The position for inserting value
            insert_num = length( arrayIn ) - 1;     % The total insert number
            if insert_num + arrayLen > toLen
                insert_num = toLen - arrayLen;
                insert_step = floor( ( arrayLen ) / ( insert_num + 1 ) );
            end
            insert_pos = insert_pos + insert_step;
            for i = 1 : insert_num;
                insert_value = ( arrayIn( insert_pos-1 ) + arrayIn( insert_pos ) ) / 2;
                arrayIn = [ arrayIn( 1: insert_pos-1 ), insert_value, arrayIn( insert_pos: end ) ];
                insert_pos = insert_pos + insert_step + 1;
            end
        end
    end
end
