# Supplementary material for: ECG Sensor Card with Evolving RBP Algorithms for Human Verification
Source: Sensors (Basel). 2015 Aug 21;15(8):20730–51. doi: 10.3390/s150820730 (PMC4570445; doi:10.3390/s150820730)
Supplement: Supplementary file 1 [file sensors-15-20730-s001.zip › codes_for_sensors/codes/EcgDatabase/physionet_project/person_01/rec_07.hea]

rec_7 2 500 10000
rec_7.dat 16 200 12 0 117 29923 0 ECG I
rec_7.dat 16 200 12 0 43 -2551 0 ECG I filtered

# Age: 25
# Sex: male
# ECG date: 28.12.2004
