# Supplementary material for: ECG Sensor Card with Evolving RBP Algorithms for Human Verification
Source: Sensors (Basel). 2015 Aug 21;15(8):20730–51. doi: 10.3390/s150820730 (PMC4570445; doi:10.3390/s150820730)
Supplement: Supplementary file 1 [file sensors-15-20730-s001.zip › codes_for_sensors/codes/EcgDatabase/physionet_project/person_02/rec_11.hea]

rec_11 2 500 10000
rec_11.dat 16 200 12 0 -180 -15355 0 ECG I
rec_11.dat 16 200 12 0 0 677 0 ECG I filtered

# Age: 23
# Sex: female
# ECG date: 15.03.2005
